# Supplementary material for: Impact of Anaerobic Fermentation Liquid on Bok Choy and Mechanism of Combined Vitamin C from Bok Choy and Allicin in Treatment of DSS Colitis
Source: Foods. 2025 Feb 25;14(5):785. doi: 10.3390/foods14050785 (PMC11899586; doi:10.3390/foods14050785)
Supplement: Supplementary file 1 [file foods-14-00785-s001.zip]

Archive with 1 entries (1 files):
- foods-3468967-supplementary.pdf
